# Supplementary material for: Prevalence of wasting and associated factors among children aged 2–5 years, southern Ethiopia: a community-based cross-sectional study
Source: BMC Nutr. 2022 Dec 30;8:160. doi: 10.1186/s40795-022-00657-x (PMC9805277; doi:10.1186/s40795-022-00657-x)
Supplement: Supplementary file 1 — Additional file 1. [file 40795_2022_657_MOESM1_ESM.xlsx]

## Sheet: Sheet1
V1ID	V2Sexofhouseholdhead	sexoftheHH_n	V3Maritalstatus	maritalstatusN	V4ageofmotherorcaregiver	V5maternalorcaregivereducational	V6maternalorcaregiveroccupation	V7familysize	V8occupationoffather	V9livestockanimal	V11birthorderofthechild	V12placeofbirth	placeofbirth	V13durationofthepregnancy	durationofthepregnancy	V14weightmeasuredattimeofbirth	V15weightattimeofbirth	V16typeofdelivery	typeofdelivery	V17vaccinationstatus	vaccinationstatus	V18vitaminAgiven	V19reccurentillness	reccurentillness	V20isthechildhavediarheainthepas	diarrheainpast	isthechildhavediarheainthepast	isthechildhavediarheainthepas	V21withinayearhowmuchtimes	howmuchtimes	V22withinthepast2weekisthechildh	feverinthepast	V23inpast2weeksthechildhaverespi	respiratoryillness	V24measleinthepastyr	Measeles_n	measleinthepastyr	V25isthechildhaveedema	childhaveedema	V26DDS	DDS_n	V27Haveyoueverdrunk	Haveyoueverdrunk	V28Houseoldfoodsecuritycondition	HHFIS_N	V29Haveyoueverbreastfedthechild	breastfed	Haveyoueverbreastfedthechild	V30Howlongdoyouwaittostartbreast
1	1	1	2	2	2	3	2	2-	g	2	2	2	2	3	3	1	3	1	1	6	6	3	2	2	2	2	2	2	1	1	2	2	2	2	2	2	2	2	2	1	1	2	2	1	1	1	1	1	1
1	1	1	2	2	2	3	2	2-	g	2	2	2	2	3	3	1	3	1	1	6	6	3	2	2	2	2	2	2	.		2	2	2	2	2	2	2	2	2	2	2	2	2	2	2	1	1	1	1
2	1	1	2	2	3	4	3	6-	p	2	4	2	2	3	3	1	3	1	1	6	6	3	2	2	1	1	1	1	3	3	2	2	2	2	2	2	2	2	2	3	3	2	2	2	2	1	1	1	1
11	1	1	1	1	3	1	2	6-	m	1	6	2	2	3	3	2	2	1	1	6	6	3	2	2	2	2	2	2	.		2	2	2	2	2	2	2	2	2	3	3	2	2	3	3	1	1	1	1
4	1	1	2	2	3	1	2	6-	f	2	5	2	2	3	3	2	2	1	1	6	6	2	2	2	1	1	1	1	3	3	2	2	2	2	2	2	2	2	2	2	2	2	2	1	1	1	1	1	1
5	1	1	2	2	2	1	4	2-	f	2	2	2	2	3	3	2	.	1	1	6	6	3	2	2	2	2	2	2	3	3	2	2	2	2	2	2	2	2	2	2	2	1	1	1	1	1	1	1	1
1	1	1	2	2	3	2	2	2-	m	2	2	2	2	2	2	2	.	1	1	6	6	3	2	2	2	2	2	2	.		2	2	2	2	2	2	2	2	2	2	2	2	2	2	2	1	1	1	1
7	1	1	2	2	3	1	2	6-	f	2	4	2	2	3	3	2	.	1	1	6	6	3	2	2	1	1	1	1	3	3	2	2	2	2	2	2	2	2	2	2	2	2	2	3	3	1	1	1	1
8	1	1	2	2	3	2	2	10	f	2	2	2	2	2	2	1	3	1	1	4	4	2	2	2	1	1	1	1	2	2	2	2	2	2	2	2	2	2	2	2	2	2	2	3	3	1	1	1	1
1	1	1	2	2	2	4	3	6-	m	2	4	2	2	3	3	1	3	1	1	3	3	3	1	1	1	1	1	1	3	3	2	2	2	2	2	2	2	2	2	3	3	2	2	1	1	1	1	1	1
10	1	1	2	2	3	1	4	2-	m	1	5	1	1	4	4	2	.	1	1	5	5	3	1	1	2	2	2	2	.		2	2	2	2	2	2	2	2	2	2	2	2	2	3	3	1	1	1	1
11	1	1	2	2	2	3	4	2-	m	2	2	2	2	2	2	1	3	1	1	6	6	2	2	2	2	2	2	2	.		2	2	2	2	2	2	2	2	2	3	3	2	2	1	1	1	1	1	1
12	1	1	2	2	3	3	2	6-	m	2	4	2	2	2	2	1	2	1	1	6	6	3	2	2	2	2	2	2	.		2	2	2	2	2	2	2	2	2	2	2	2	2	1	1	1	1	1	1
13	1	1	2	2	2	1	2	2-	m	2	2	2	2	4	4	1	2	1	1	6	6	3	2	2	2	2	2	2	.		2	2	2	2	2	2	2	2	2	2	2	2	2	1	1	1	1	1	1
14	1	1	2	2	3	1	2	6-	m	2	3	2	2	3	3	2	.	1	1	6	6	3	2	2	1	1	1	1	1	1	2	2	2	2	2	2	2	2	2	1	1	2	2	2	2	1	1	1	1
15	1	1	2	2	3	2	2	2-	p	1	3	1	1	4	4	2	.	1	1	5	5	3	1	1	2	2	2	2	.		2	2	2	2	2	2	2	2	2	2	2	2	2	1	1	1	1	1	1
16	1	1	2	2	2	3	2	2-	m	2	2	2	2	3	3	2	.	1	1	6	6	3	1	1	1	1	1	1	3	3	2	2	2	2	2	2	2	2	2	3	3	2	2	1	1	1	1	1	1
17	1	1	2	2	3	1	2	6-	m	1	6	2	2	3	3	2	.	1	1	6	6	3	2	2	2	2	2	2	.		2	2	2	2	2	2	2	2	2	2	2	2	2	1	1	1	1	1	1
19	1	1	2	2	3	1	2	6-	f	2	3	1	1	3	3	1	3	1	1	6	6	3	2	2	2	2	2	2	.		2	2	2	2	2	2	2	2	2	3	3	2	2	3	3	1	1	1	1
19	1	1	2	2	3	4	3	6-	m	2	2	2	2	2	2	1	3	1	1	6	6	3	2	2	2	2	2	2	.		1	1	2	2	2	2	2	2	2	2	2	1	1	1	1	1	1	1	1
.i	1	1	2	2	3	4	3	6-	m	2	3	2	2	3	3	1	3	1	1	6	6	3	2	2	2	2	2	2	.		2	2	2	2	2	2	2	2	2	3	3	2	2	1	1	1	1	1	1
21	1	1	2	2	3	1	2	6-	g	1	4	1	1	3	3	2	.	1	1	6	6	3	2	2	2	2	2	2	.		2	2	2	2	2	2	2	2	2	2	2	2	2	1	1	1	1	1	2
22	1	1	2	2	2	2	2	6-	m	2	2	2	2	3	3	2	.	1	1	6	6	3	2	2	2	2	2	2	.		2	2	2	2	2	2	2	2	2	2	2	2	2	2	2	1	1	1	2
23	1	1	2	2	2	2	2	2-	d	1	2	2	2	3	3	2	.	1	1	6	6	3	2	2	1	1	1	1	3	3	2	2	2	2	2	2	2	2	2	2	2	2	2	1	1	1	1	1	1
24	1	1	2	2	3	4	3	2-	g	2	2	2	2	3	3	1	3	1	1	6	6	3	2	2	2	2	2	2	.		2	2	2	2	2	2	2	2	2	3	3	2	2	1	1	1	1	1	1
25	1	1	2	2	3	1	2	6-	m	2	2	2	2	3	3	2	.	1	1	6	6	3	2	2	2	2	2	2	.		2	2	2	2	2	2	2	2	2	2	2	2	2	1	1	1	1	1	1
26	1	1	2	2	3	2	2	2-	m	2	2	1	1	2	2	2	.	1	1	6	6	3	2	2	2	2	2	2	.		2	2	2	2	2	2	2	2	2	2	2	2	2	2	2	1	1	1	1
27	1	1	2	2	3	1	2	6-	f	1	2	1	1	2	2	2	.	1	1	5	5	2	2	2	2	2	2	2	2	2	2	2	2	2	2	2	2	2	2	2	2	2	2	1	1	1	1	1	1
1	2	2	2	2	3	2	2	2-	f	1	1	1	1	4	4	2	.	1	1	6	6	3	2	2	2	2	2	2	.		2	2	2	2	2	2	2	2	2	2	2	2	2	1	1	1	1	1	1
29	1	1	2	2	3	2	2	6-	m	2	3	2	2	2	2	2	.	1	1	6	6	3	2	2	2	2	2	2	.		2	2	2	2	2	2	2	2	2	2	2	1	1	1	1	1	1	1	1
30	1	1	2	2	3	2	2	2-	m	2	2	2	2	3	3	2	.	1	1	6	6	3	2	2	2	2	2	2	.		2	2	2	2	2	2	2	2	2	2	2	2	2	1	1	1	1	1	1
31	1	1	2	2	2	3	4	2-	g	2	3	2	2	3	3	1	3	1	1	6	6	3	2	2	2	2	2	2	.		2	2	2	2	2	2	2	2	2	3	3	2	2	1	1	1	1	1	1
32	1	1	2	2	3	2	2	6-	m	2	4	2	2	3	3	1	3	1	1	6	6	3	2	2	2	2	2	2	.		2	2	2	2	2	2	2	2	2	2	2	2	2	1	1	1	1	1	1
33	2	2	2	2	3	2	2	2-	m	2	1	2	2	2	2	1	2	1	1	6	6	3	1	1	2	2	2	2	.		2	2	2	2	2	2	2	2	2	3	3	2	2	1	1	1	1	1	1
34	1	1	2	2	3	2	2	2-	d	2	2	2	2	3	3	1	2	1	1	3	3	3	2	2	2	2	2	2	.		1	1	2	2	2	2	2	2	2	2	2	1	1	1	1	1	1	1	2
35	1	1	2	2	3	3	4	2-	m	2	3	2	2	2	2	1	3	1	1	5	5	3	2	2	2	2	2	2	.		2	2	2	2	2	2	2	2	2	2	2	2	2	1	1	2	2	2	2
36	1	1	2	2	3	2	2	2-	g	2	3	2	2	3	3	1	3	1	1	5	5	3	2	2	2	2	2	2	.		2	2	2	2	2	2	2	2	2	2	2	2	2	2	2	1	1	1	1
37	1	1	2	2	2	2	2	2-	f	1	2	1	1	3	3	2	.	1	1	6	6	3	2	2	2	2	2	2	.		2	2	2	2	2	2	2	2	2	2	2	2	2	2	2	1	1	1	1
38	1	1	2	2	2	3	2	10	g	2	2	2	2	3	3	1	3	1	1	6	6	3	2	2	2	2	2	2	.		2	2	2	2	2	2	2	2	2	3	3	2	2	1	1	1	1	1	1
39	1	1	2	2	2	2	2	2-	g	1	4	2	2	3	3	1	3	1	1	6	6	1	2	2	2	2	2	2	.		2	2	2	2	2	2	2	2	2	2	2	2	2	2	2	1	1	1	1
40	1	1	2	2	2	3	2	6-	g	2	3	2	2	3	3	1	3	1	1	6	6	3	2	2	2	2	2	2	.		2	2	2	2	2	2	2	2	2	2	2	2	2	2	2	1	1	1	1
41	1	1	2	2	2	2	2	2-	f	2	3	2	2	3	3	2	.	2	2	6	6	3	2	2	1	1	1	1	3	3	3	3	3	3	2	2	2	2	2	2	2	2	2	2	2	1	1	1	1
42	1	1	2	2	2	2	3	6-	m	2	5	2	2	3	3	2	.	1	1	6	6	3	2	2	2	2	2	2	.		2	2	2	2	2	2	2	2	2	3	3	1	1	1	1	1	1	1	1
43	1	1	2	2	2	2	2	6-	m	2	3	2	2	2	2	1	2	1	1	6	6	3	2	2	2	2	2	2	.		1	1	1	1	1	1	1	2	2	2	2	1	1	2	2	1	1	1	1
44	1	1	2	2	2	2	2	6-	f	2	3	1	1	3	3	1	3	1	1	3	3	3	2	2	1	1	1	1	2	2	2	2	2	2	2	2	2	2	2	2	2	2	2	3	3	1	1	1	1
45	1	1	2	2	3	3	4	6-	m	2	3	2	2	4	4	2	.	1	1	4	4	3	2	2	2	2	2	2	.		3	3	2	2	3	3	3	2	2	3	3	2	2	1	1	1	1	1	1
46	1	1	2	2	3	1	2	2-	m	2	2	1	1	2	2	2	.	1	1	2	2	3	2	2	2	2	2	2	2	2	2	2	2	2	2	2	2	2	2	2	2	2	2	2	2	1	1	1	1
47	1	1	2	2	3	3	3	6-	g	1	6	2	2	2	2	1	3	1	1	6	6	3	2	2	2	2	2	2	2	2	2	2	2	2	2	2	2	2	2	2	2	2	2	2	2	1	1	1	1
48	1	1	2	2	3	1	2	6-	p	2	6	2	2	2	2	2	.	1	1	6	6	3	2	2	2	2	2	2	2	2	2	2	2	2	2	2	2	2	2	1	1	2	2	2	2	1	1	1	1
49	1	1	2	2	2	3	2	2-	p	2	2	2	2	3	3	1	3	1	1	6	6	3	2	2	2	2	2	2	2	2	2	2	2	2	2	2	2	2	2	2	2	2	2	2	2	1	1	1	1
50	1	1	2	2	2	2	2	6-	m	1	3	2	2	3	3	1	3	1	1	6	6	3	2	2	2	2	2	2	.		2	2	2	2	2	2	2	2	2	2	2	2	2	1	1	1	1	1	1
51	1	1	2	2	3	1	2	6-	d	1	1	2	2	3	3	2	.	1	1	6	6	3	2	2	2	2	2	2	.		2	2	2	2	2	2	2	2	2	2	2	2	2	1	1	1	1	1	1
52	1	1	2	2	3	2	2	6-	m	2	3	2	2	3	3	2	.	1	1	6	6	3	2	2	2	2	2	2	.		2	2	2	2	2	2	2	2	2	2	2	2	2	1	1	1	1	1	1
53	1	1	2	2	3	1	2	2-	m	2	2	2	2	3	3	2	.	1	1	6	6	3	2	2	2	2	2	2	.		2	2	2	2	2	2	2	2	2	2	2	2	2	1	1	1	1	1	1
54	1	1	2	2	3	1	2	2-	f	2	3	2	2	3	3	1	3	1	1	5	5	3	2	2	2	2	2	2	.		2	2	2	2	2	2	2	2	2	2	2	2	2	1	1	1	1	1	1
55	2	2	2	2	2	3	3	6-	m	1	3	2	2	3	3	2	.	1	1	6	6	3	2	2	2	2	2	2	.		2	2	2	2	2	2	2	2	2	2	2	2	2	1	1	1	1	1	1
56	1	1	2	2	3	2	2	6-	m	2	4	2	2	3	3	2	.	1	1	6	6	3	2	2	2	2	2	2	.		2	2	2	2	2	2	2	2	2	2	2	2	2	1	1	1	1	1	1
57	1	1	2	2	2	2	2	6-	f	1	3	2	2	2	2	2	.	1	1	6	6	3	2	2	2	2	2	2	.		2	2	2	2	2	2	2	2	2	1	1	2	2	4	4	1	1	1	1
58	1	1	3	3	3	3	2	2-	f	2	3	2	2	3	3	1	3	1	1	6	6	3	2	2	2	2	2	2	.		2	2	2	2	2	2	2	2	2	2	2	2	2	1	1	1	1	1	1
59	1	1	2	2	2	2	2	10	f	1	4	2	2	2	2	2	.	1	1	5	5	3	2	2	2	2	2	2	.		2	2	2	2	2	2	2	2	2	2	2	2	2	2	2	1	1	1	1
60	2	2	2	2	3	2	2	6-	m	2	4	2	2	3	3	2	.	1	1	5	5	3	2	2	2	2	2	2	.		2	2	2	2	2	2	2	2	2	2	2	2	2	2	2	1	1	1	1
61	1	1	2	2	3	2	2	6-	f	2	5	2	2	3	3	1	2	1	1	6	6	1	2	2	2	2	2	2	.		2	2	2	2	2	2	2	2	2	1	1	2	2	4	4	1	1	1	1
62	1	1	2	2	2	2	2	2-	g	2	2	2	2	3	3	2	.	1	1	6	6	3	2	2	2	2	2	2	.		2	2	2	2	2	2	2	2	2	2	2	2	2	1	1	1	1	1	1
63	2	2	2	2	3	2	3	6-	m	2	2	2	2	3	3	1	3	1	1	6	6	3	1	1	2	2	2	2	.		2	2	2	2	2	2	2	2	2	2	2	2	2	1	1	1	1	1	1
64	1	1	2	2	3	1	2	2-	m	2	1	2	2	2	2	1	1	1	1	3	3	3	2	2	3	3	3	3	.		3	3	3	3	3	3	3	2	2	3	3	2	2	1	1	1	1	1	1
65	1	1	2	2	3	3	2	2-	m	1	3	2	2	2	2	1	3	1	1	6	6	3	2	2	2	2	2	2	.		3	3	3	3	2	2	2	2	2	3	3	2	2	1	1	1	1	1	2
66	1	1	2	2	2	2	3	6-	g	1	2	2	2	2	2	1	3	2	2	1	1	3	2	2	3	3	3	3	.		2	2	3	3	3	3	3	2	2	3	3	1	1	2	2	1	1	1	2
67	1	1	2	2	2	.	2	2-	g	2	2	2	2	3	3	1	3	1	1	6	6	1	2	2	2	2	2	2	.		2	2	2	2	2	2	2	2	2	2	2	2	2	1	1	1	1	1	1
68	1	1	2	2	2	3	2	6-	f	2	3	2	2	3	3	1	2	1	1	6	6	3	2	2	2	2	2	2	.		2	2	2	2	2	2	2	2	2	2	2	2	2	1	1	1	1	1	1
69	1	1	2	2	2	4	4	2-	g	2	1	2	2	2	2	1	3	1	1	6	6	1	2	2	3	3	3	3	.		2	2	2	2	2	2	2	2	2	3	3	2	2	1	1	1	1	1	1
70	1	1	2	2	2	3	2	2-	g	2	3	2	2	3	3	1	4	1	1	6	6	2	1	1	2	2	2	2	.		1	1	2	2	2	2	2	2	2	2	2	2	2	1	1	1	1	1	1
71	1	1	2	2	2	3	4	2-	m	2	1	2	2	3	3	1	3	1	1	6	6	1	2	2	2	2	2	2	.		2	2	2	2	2	2	2	2	2	2	2	2	2	1	1	1	1	1	1
72	1	1	2	2	3	2	2	2-	m	2	4	2	2	2	2	1	3	1	1	6	6	1	2	2	2	2	2	2	.		2	2	2	2	2	2	2	2	2	2	2	2	2	1	1	1	1	1	2
73	1	1	2	2	2	4	3	2-	p	2	1	2	2	3	3	1	3	1	1	6	6	1	2	2	2	2	2	2	.		2	2	2	2	2	2	2	2	2	3	3	2	2	1	1	1	1	1	1
74	1	1	2	2	2	2	2	2-	f	2	5	2	2	1	1	1	1	1	1	6	6	3	2	2	2	2	2	2	.		2	2	2	2	2	2	2	2	2	2	2	1	1	3	3	1	1	1	1
75	1	1	2	2	3	3	4	6-	f	2	3	2	2	1	1	2	.	1	1	6	6	3	2	2	2	2	2	2	.		2	2	2	2	2	2	2	2	2	2	2	1	1	3	3	1	1	1	1
76	1	1	2	2	3	3	2	6-	p	2	5	2	2	3	3	1	2	1	1	6	6	3	1	1	2	2	2	2	.		2	2	2	2	2	2	2	2	2	2	2	2	2	4	4	1	1	1	1
77	1	1	2	2	3	2	4	2-	m	2	2	2	2	3	3	1	3	1	1	6	6	3	2	2	2	2	2	2	.		2	2	2	2	2	2	2	2	2	1	1	2	2	3	3	1	1	1	1
78	1	1	2	2	2	3	2	2-	m	2	3	2	2	2	2	1	3	1	1	6	6	3	2	2	2	2	2	2	.		2	2	2	2	2	2	2	2	2	2	2	2	2	2	2	1	1	1	1
79	1	1	2	2	3	4	2	2-	m	2	1	2	2	3	3	1	3	1	1	6	6	3	2	2	2	2	2	2	.		2	2	2	2	2	2	2	2	2	2	2	1	1	3	3	1	1	1	1
80	1	1	2	2	2	3	2	2-	m	2	1	2	2	3	3	1	2	1	1	6	6	2	2	2	2	2	2	2	.		2	2	2	2	2	2	2	2	2	2	2	1	1	3	3	1	1	1	2
81	2	2	3	3	2	3	4	2-		2	2	2	2	2	2	1	2	1	1	6	6	3	1	1	2	2	2	2	.		2	2	2	2	2	2	2	2	2	2	2	2	2	2	2	1	1	1	1
82	1	1	2	2	2	3	2	2-	d	1	5	2	2	3	3	1	2	1	1	4	4	3	1	1	2	2	2	2	.		2	2	2	2	2	2	2	2	2	2	2	2	2	2	2	1	1	1	2
83	1	1	2	2	2	1	2	6-	d	2	4	1	1	3	3	2	.	1	1	6	6	3	2	2	2	2	2	2	.		2	2	2	2	2	2	2	2	2	2	2	1	1	2	2	1	1	1	2
84	1	1	2	2	3	2	4	6-	g	2	5	1	1	3	3	1	2	1	1	6	6	3	2	2	2	2	2	2	.		2	2	2	2	2	2	2	2	2	1	1	2	2	3	3	1	1	1	1
85	2	2	3	3	2	2	4	2-		1	1	1	1	3	3	2	.	1	1	6	6	3	1	1	1	1	1	1	2	2	2	2	2	2	2	2	2	2	2	2	2	2	2	2	2	1	1	1	2
86	1	1	2	2	3	3	2	6-	f	1	5	2	2	2	2	1	2	1	1	6	6	3	2	2	3	3	3	3	.		3	3	3	3	3	3	3	2	2	1	1	2	2	3	3	1	1	1	1
87	1	1	2	2	3	2	2	2-	d	2	3	1	1	3	3	1	2	1	1	5	5	3	1	1	2	2	2	2	.		1	1	3	3	3	3	3	2	2	1	1	1	1	3	3	1	1	1	1
88	1	1	2	2	2	4	3	2-	g	1	2	2	2	2	2	1	3	1	1	6	6	1	2	2	2	2	2	2	.		2	2	2	2	2	2	2	2	2	3	3	2	2	1	1	1	1	1	1
89	2	2	4	4	3	3	4	2-		2	4	1	1	2	2	2	.	1	1	4	4	2	2	2	2	2	2	2	.		2	2	2	2	2	2	2	2	2	3	3	2	2	2	2	1	1	1	1
90	1	1	2	2	3	3	4	6-	f	1	4	1	1	2	2	2	.	1	1	3	3	3	2	2	1	1	1	1	3	3	2	2	2	2	2	2	2	2	2	3	3	2	2	1	1	1	1	1	1
91	1	1	2	2	3	1	2	10	f	1	8	1	1	1	1	2	.	1	1	6	6	3	2	2	1	1	1	1	2	2	2	2	2	2	2	2	2	2	2	3	3	1	1	1	1	1	1	1	1
92	1	1	2	2	3	1	2	10	f	1	8	2	2	3	3	1	2	1	1	4	4	3	1	1	1	1	1	1	1	1	1	1	1	1	1	1	1	1	1	3	3	1	1	1	1	1	1	1	1
93	1	1	2	2	3	1	2	6-	m	2	5	2	2	2	2	1	2	1	1	6	6	3	2	2	2	2	2	2	.		2	2	2	2	2	2	2	2	2	2	2	2	2	1	1	1	1	1	1
94	1	1	2	2	2	3	2	2-	d	1	1	2	2	3	3	1	2	1	1	6	6	3	2	2	1	1	1	1	2	2	1	1	1	1	2	2	2	2	2	3	3	1	1	3	3	1	1	1	1
95	1	1	2	2	2	2	2	2-	m	2	3	2	2	3	3	1	2	1	1	6	6	3	2	2	2	2	2	2	.		2	2	2	2	2	2	2	2	2	2	2	2	2	3	3	1	1	1	1
96	1	1	2	2	3	2	2	10	m	2	5	2	2	2	2	1	2	1	1	6	6	1	2	2	2	2	2	2	.		2	2	2	2	2	2	2	2	2	2	2	2	2	1	1	1	1	1	1
97	2	2	3	3	3	2	4	6-		2	5	1	1	2	2	2	.	1	1	4	4	3	2	2	1	1	1	1	2	2	2	2	2	2	2	2	2	2	2	3	3	2	2	1	1	1	1	1	1
98	1	1	2	2	3	3	4	2-	m	2	2	2	2	2	2	1	2	1	1	6	6	3	2	2	2	2	2	2	.		2	2	2	2	2	2	2	2	2	3	3	2	2	3	3	1	1	1	1
99	2	2	3	3	3	3	4	2-		2	2	1	1	2	2	2	.	1	1	4	4	3	2	2	1	1	1	1	2	2	2	2	2	2	2	2	2	2	2	2	2	2	2	3	3	1	1	1	1
100	2	2	3	3	3	1	4	6-		2	6	1	1	2	2	2	.	1	1	3	3	3	2	2	1	1	1	1	2	2	2	2	2	2	2	2	2	2	2	3	3	2	2	3	3	1	1	1	2
	1	1	2	2	3	1	2	6-	f	2	6	1	1	2	2	2	.	1	1	4	4	3	2	2	2	2	2	2	.		2	2	2	2	2	2	2	2	2	3	3	2	2	2	2	1	1	1	1
.a	1	1	2	2	3	1	2	6-	f	1	4	1	1	2	2	2	.	1	1	2	2	3	2	2	2	2	2	2	.		2	2	2	2	2	2	2	2	2	2	2	2	2	1	1	1	1	1	1
.b	2	2	4	4	3	1	4	10		2	8	1	1	2	2	2	.	1	1	3	3	3	2	2	1	1	1	1	2	2	2	2	2	2	2	2	2	2	2	3	3	2	2	4	4	1	1	1	1
.c	1	1	2	2	2	1	2	6-	m	2	4	2	2	2	2	1	2	1	1	6	6	3	1	1	1	1	1	1	3	3	1	1	1	1	1	1	1	1	1	3	3	2	2	4	4	1	1	1	1
.d	1	1	2	2	3	2	2	6-	f	2	7	1	1	2	2	2	.	1	1	2	2	3	1	1	1	1	1	1	3	3	1	1	2	2	2	2	2	2	2	3	3	2	2	3	3	1	1	1	1
.e	1	1	2	2	2	4	3	2-	g	2	5	2	2	2	2	1	3	1	1	6	6	2	2	2	1	1	1	1	1	1	2	2	2	2	2	2	2	2	2	3	3	2	2	1	1	1	1	1	1
.f	1	1	2	2	3	1	2	6-	f	2	6	2	2	2	2	1	2	1	1	6	6	2	2	2	2	2	2	2	.		2	2	2	2	2	2	2	2	2	3	3	1	1	2	2	1	1	1	1
.g	2	2	3	3	3	4	3	2-		2	3	2	2	2	2	1	2	1	1	6	6	1	2	2	2	2	2	2	.		2	2	2	2	2	2	2	2	2	2	2	2	2	4	4	1	1	1	1
.h	2	2	1	1	3	2	2	2-		1	4	2	2	2	2	1	2	1	1	6	6	3	1	1	1	1	1	1	3	3	2	2	2	2	2	2	2	2	2	2	2	2	2	4	4	1	1	1	1
.i	1	1	2	2	3	1	2	6-	f	1	5	2	2	2	2	1	2	1	1	6	6	3	1	1	1	1	1	1	2	2	1	1	1	1	1	1	1	1	1	3	3	2	2	4	4	1	1	1	1
.j	1	1	2	2	2	1	2	2-	m	2	3	2	2	2	2	1	3	1	1	6	6	3	1	1	1	1	1	1	2	2	1	1	2	2	2	2	2	2	2	3	3	2	2	3	3	1	1	1	1
.k	1	1	2	2	3	1	2	2-	f	1	2	2	2	3	3	1	2	1	1	6	6	3	1	1	1	1	1	1	3	3	1	1	1	1	2	2	2	2	2	3	3	2	2	3	3	1	1	1	1
.l	1	1	2	2	3	3	2	2-	g	2	1	2	2	2	2	1	3	1	1	6	6	3	2	2	1	1	1	1	1	1	2	2	2	2	2	2	2	2	2	3	3	1	1	2	2	1	1	1	1
.m	1	1	2	2	2	2	2	6-	f	1	6	2	2	2	2	1	2	1	1	6	6	3	2	2	2	2	2	2	.		2	2	2	2	2	2	2	2	2	3	3	1	1	2	2	1	1	1	2
.n	1	1	2	2	3	1	2	6-	m	2	4	2	2	2	2	1	2	1	1	6	6	3	1	1	1	1	1	1	2	2	1	1	1	1	1	1	1	2	2	3	3	1	1	3	3	1	1	1	2
.o	1	1	2	2	2	1	2	6-	f	2	4	2	2	2	2	1	3	1	1	6	6	3	2	2	2	2	2	2	.		2	2	2	2	2	2	2	2	2	3	3	1	1	3	3	1	1	1	1
.p	1	1	2	2	3	2	2	10	f	1	8	1	1	2	2	2	.	1	1	4	4	3	1	1	1	1	1	1	3	3	1	1	1	1	1	1	1	2	2	3	3	2	2	4	4	1	1	1	2
.q	1	1	2	2	2	1	2	2-	f	1	5	2	2	2	2	1	3	1	1	6	6	3	1	1	1	1	1	1	2	2	2	2	2	2	2	2	2	2	2	2	2	1	1	4	4	1	1	1	1
.r	1	1	2	2	2	1	2	2-	m	2	2	2	2	3	3	1	2	1	1	6	6	1	2	2	1	1	1	1	2	2	1	1	1	1	1	1	1	1	1	3	3	1	1	4	4	1	1	1	2
.s	1	1	2	2	3	2	2	6-	m	2	3	1	1	2	2	1	2	1	1	6	6	3	1	1	1	1	1	1	3	3	2	2	2	2	2	2	2	2	2	3	3	1	1	4	4	1	1	1	1
.t	2	2	4	4	3	1	4	6-		1	6	1	1	3	3	1	4	1	1	6	6	3	1	1	1	1	1	1	4	4	2	2	2	2	2	2	2	2	2	3	3	1	1	4	4	1	1	1	1
.u	1	1	2	2	3	1	2	6-	m	2	5	2	2	3	3	1	2	1	1	6	6	3	2	2	2	2	2	2	.		2	2	2	2	2	2	2	2	2	3	3	1	1	4	4	1	1	1	1
.v	1	1	2	2	3	1	2	10	f	1	10	1	1	2	2	1	2	1	1	6	6	3	2	2	2	2	2	2	.		1	1	1	1	1	1	1	1	1	2	2	1	1	4	4	1	1	1	1
.w	1	1	2	2	3	1	2	6-	m	1	4	1	1	4	4	2	.	1	1	6	6	3	2	2	2	2	2	2	.		1	1	1	1	1	1	1	2	2	1	1	2	2	3	3	1	1	1	1
.x	1	1	2	2	3	1	2	6-	m	2	6	1	1	4	4	2	.	2	2	3	3	3	1	1	1	1	1	1	2	2	2	2	2	2	2	2	2	2	2	1	1	2	2	4	4	1	1	1	1
.y	1	1	2	2	2	2	2	2-	f	1	2	1	1	2	2	2	.	1	1	3	3	3	1	1	1	1	1	1	3	3	1	1	2	2	2	2	2	2	2	2	2	2	2	4	4	1	1	1	1
.z	1	1	1	1	3	2	2	6-	m	2	7	2	2	2	2	2	2	1	1	6	6	3	1	1	1	1	1	1	2	2	1	1	1	1	1	1	1	1	1	3	3	2	2	1	1	1	1	1	2
-128	1	1	2	2	2	4	3	2-	f	2	1	2	2	2	2	2	.	1	1	6	6	3	1	1	1	1	1	1	2	2	1	1	1	1	1	1	1	1	1	3	3	2	2	1	1	1	1	1	1
-127	1	1	2	2	3	1	2	6-	f	2	6	2	2	2	2	2	.	1	1	6	6	3	1	1	2	2	2	2	.		2	2	2	2	2	2	2	2	2	2	2	2	2	1	1	1	1	1	2
-126	1	1	2	2	3	3	2	2-	f	2	3	2	2	2	2	2	.	1	1	6	6	3	2	2	2	2	2	2	.		2	2	2	2	2	2	2	2	2	2	2	2	2	1	1	1	1	1	2
-125	1	1	2	2	2	1	2	2-	m	2	2	2	2	3	3	1	2	1	1	6	6	2	2	2	2	2	2	2	.		2	2	2	2	2	2	2	2	2	3	3	2	2	3	3	1	1	1	1
-124	2	2	2	2	2	1	2	6-	f	1	4	2	2	2	2	2	.	1	1	6	6	3	2	2	2	2	2	2	.		1	1	2	2	2	2	2	2	2	1	1	1	1	2	2	1	1	1	1
-122	1	1	2	2	2	2	2	2-	f	1	1	2	2	2	2	2	.	1	1	6	6	3	2	2	2	2	2	2	.		2	2	2	2	2	2	2	2	2	3	3	1	1	2	2	1	1	1	1
-122	1	1	2	2	2	3	4	2-	m	2	1	2	2	2	2	1	.	1	1	6	6	3	2	2	2	2	2	2	.		2	2	2	2	2	2	2	2	2	3	3	1	1	3	3	1	1	1	1
-121	1	1	2	2	3	2	2	6-	m	2	3	2	2	3	3	1	3	1	1	6	6	3	2	2	2	2	2	2	.		1	1	2	2	2	2	2	2	2	3	3	2	2	3	3	1	1	1	1
-120	1	1	2	2	2	3	2	6-	f	1	2	2	2	2	2	1	3	1	1	6	6	3	2	2	2	2	2	2	.		2	2	2	2	2	2	2	2	2	2	2	2	2	3	3	1	1	1	1
-119	1	1	2	2	3	2	2	6-	f	2	5	2	2	2	2	1	.	1	1	6	6	3	2	2	2	2	2	2	.		2	2	2	2	2	2	2	2	2	2	2	2	2	2	2	1	1	1	1
-118	1	1	2	2	2	3	2	2-	d	1	2	2	2	2	2	1	.	1	1	6	6	3	2	2	2	2	2	2	.		2	2	2	2	2	2	2	2	2	2	2	2	2	4	4	1	1	1	1
-117	1	1	2	2	2	2	4	2-	m	2	1	2	2	2	2	2	.	1	1	6	6	3	2	2	2	2	2	2	.		2	2	2	2	2	2	2	2	2	1	1	2	2	2	2	1	1	1	1
-116	1	1	2	2	2	3	3	2-	g	1	2	2	2	2	2	1	3	1	1	6	6	3	2	2	2	2	2	2	.		2	2	2	2	2	2	2	2	2	3	3	1	1	1	1	1	1	1	1
-115	1	1	2	2	3	2	2	2-	m	2	3	1	1	2	2	2	.	1	1	2	2	3	2	2	2	2	2	2	.		2	2	2	2	2	2	2	2	2	2	2	2	2	2	2	1	1	1	4
-114	1	1	2	2	2	2	2	2-	m	2	3	2	2	2	2	2	.	1	1	3	3	2	2	2	2	2	2	2	.		2	2	2	2	1	1	1	2	2	1	1	2	2	2	2	1	1	1	1
-113	1	1	2	2	2	3	2	2-	m	2	2	2	2	2	2	1	3	1	1	6	6	3	2	2	2	2	2	2	.		2	2	2	2	2	2	2	2	2	2	2	2	2	2	2	1	1	1	1
-112	1	1	2	2	2	2	2	2-	m	2	2	2	2	2	2	1	1	1	1	6	6	3	2	2	2	2	2	2	.		2	2	2	2	2	2	2	2	2	2	2	2	2	3	3	1	1	1	1
-111	1	1	2	2	2	1	2	6-	f	2	5	2	2	2	2	1	2	1	1	5	5	3	2	2	2	2	2	2	.		2	2	2	2	1	1	1	2	2	1	1	2	2	2	2	1	1	1	1
-110	2	2	2	2	3	3	2	6-	d	2	5	2	2	2	2	1	3	1	1	6	6	2	2	2	2	2	2	2	.		2	2	2	2	2	2	2	2	2	3	3	2	2	2	2	1	1	1	1
-109	1	1	2	2	3	1	2	10	f	2	8	2	2	2	2	1	4	1	1	6	6	3	1	1	2	2	2	2	.		2	2	2	2	2	2	2	2	2	2	2	2	2	3	3	1	1	1	1
-108	1	1	2	2	2	2	2	6-	f	2	3	2	2	2	2	2	.	2	2	5	5	3	2	2	2	2	2	2	.		2	2	2	2	2	2	2	2	2	1	1	2	2	2	2	1	1	1	1
-107	1	1	2	2	2	1	2	2-	d	1	1	2	2	2	2	1	3	1	1	6	6	3	2	2	2	2	2	2	.		2	2	2	2	2	2	2	2	2	2	2	2	2	2	2	1	1	1	1
-106	1	1	2	2	2	3	2	2-	f	2	1	2	2	2	2	1	2	1	1	6	6	3	2	2	2	2	2	2	.		2	2	2	2	2	2	2	2	2	2	2	2	2	2	2	1	1	1	1
-105	1	1	2	2	1	3	1	2-	f	2	2	2	2	2	2	1	2	1	1	6	6	1	2	2	2	2	2	2	.		2	2	2	2	2	2	2	2	2	3	3	2	2	1	1	1	1	1	1
-104	1	1	2	2	3	1	2	6-	f	1	4	2	2	2	2	1	3	1	1	6	6	3	1	1	2	2	2	2	.		2	2	1	1	2	2	2	2	2	3	3	2	2	1	1	1	1	1	1
-103	1	1	2	2	2	1	2	6-	f	1	3	2	2	2	2	1	2	1	1	6	6	3	1	1	1	1	1	1	3	3	1	1	2	2	2	2	2	2	2	2	2	2	2	1	1	1	1	1	1
-102	1	1	2	2	2	1	2	6-	f	1	5	2	2	2	2	1	2	1	1	6	6	3	1	1	1	1	1	1	2	2	1	1	1	1	2	2	2	2	2	3	3	2	2	1	1	1	1	1	1
-101	2	2	3	3	2	1	5	2-	o	2	4	2	2	2	2	1	2	1	1	6	6	3	1	1	1	1	1	1	2	2	1	1	1	1	2	2	2	2	2	3	3	2	2	3	3	1	1	1	1
-100	1	1	2	2	2	3	2	2-	g	2	2	2	2	3	3	1	3	1	1	5	5	3	1	1	2	2	2	2	.		2	2	2	2	2	2	2	2	2	3	3	2	2	1	1	1	1	1	1
-99	1	1	2	2	3	1	2	6-	d	2	6	2	2	2	2	1	3	1	1	6	6	3	1	1	1	1	1	1	2	2	2	2	2	2	2	2	2	2	2	2	2	2	2	2	2	1	1	1	1
-98	1	1	2	2	2	1	2	6-	f	1	5	2	2	2	2	1	2	1	1	5	5	3	1	1	1	1	1	1	2	2	2	2	2	2	2	2	2	2	2	1	1	2	2	2	2	1	1	1	1
-97	1	1	2	2	2	3	1	2-	p	2	1	2	2	2	2	1	3	1	1	5	5	3	2	2	2	2	2	2	.		2	2	2	2	2	2	2	2	2	2	2	2	2	1	1	1	1	1	1
-96	1	1	2	2	2	2	2	2-	m	2	2	2	2	2	2	1	2	1	1	6	6	3	2	2	2	2	2	2	.		2	2	2	2	2	2	2	2	2	1	1	2	2	2	2	1	1	1	1
-95	1	1	2	2	3	1	2	2-	f	2	2	2	2	2	2	1	3	1	1	6	6	3	1	1	2	2	2	2	.		2	2	2	2	2	2	2	2	2	2	2	2	2	2	2	1	1	1	1
-94	1	1	2	2	2	4	3	6-	m	1	4	2	2	2	2	1	3	1	1	5	5	3	2	2	2	2	2	2	.		2	2	2	2	2	2	2	2	2	3	3	2	2	1	1	1	1	1	1
-93	1	1	2	2	1	2	2	2-	f	2	1	2	2	3	3	1	2	1	1	6	6	3	2	2	2	2	2	2	.		2	2	2	2	2	2	2	2	2	3	3	2	2	1	1	1	1	1	1
-92	1	1	2	2	2	1	2	2-	f	2	4	2	2	2	2	1	3	1	1	6	6	3	2	2	2	2	2	2	.		2	2	2	2	2	2	2	2	2	2	2	2	2	1	1	1	1	1	1
-91	1	1	2	2	2	1	2	2-	f	2	2	2	2	2	2	1	3	1	1	6	6	3	2	2	2	2	2	2	.		2	2	2	2	2	2	2	2	2	2	2	2	2	2	2	1	1	1	1
-90	1	1	2	2	3	1	2	6-	f	1	4	2	2	2	2	1	4	1	1	6	6	3	2	2	2	2	2	2	.		2	2	2	2	2	2	2	2	2	1	1	2	2	2	2	1	1	1	1
-89	1	1	2	2	2	1	2	6-	f	1	4	2	2	2	2	1	3	1	1	6	6	3	2	2	2	2	2	2	.		2	2	2	2	2	2	2	2	2	2	2	2	2	2	2	1	1	1	1
-88	2	2	2	2	2	2	2	2-	f	2	1	2	2	2	2	1	2	1	1	6	6	3	2	2	2	2	2	2	.		2	2	2	2	2	2	2	2	2	3	3	2	2	1	1	1	1	1	1
-87	1	1	2	2	2	1	2	6-	f	2	6	2	2	2	2	1	3	1	1	6	6	3	2	2	2	2	2	2	.		2	2	2	2	2	2	2	2	2	2	2	2	2	2	2	1	1	1	1
-86	2	2	2	2	3	1	2	6-	f	1	5	2	2	2	2	1	3	1	1	6	6	3	2	2	2	2	2	2	.		1	1	2	2	2	2	2	2	2	2	2	2	2	1	1	1	1	1	1
-85	1	1	2	2	2	1	2	2-	d	2	4	2	2	2	2	1	3	1	1	6	6	3	2	2	2	2	2	2	.		2	2	2	2	2	2	2	2	2	2	2	2	2	2	2	1	1	1	1
-84	1	1	2	2	2	1	2	2-	f	2	1	2	2	2	2	1	3	1	1	6	6	3	2	2	2	2	2	2	.		2	2	2	2	2	2	2	2	2	1	1	2	2	3	3	1	1	1	1
-83	1	1	2	2	3	1	2	6-	f	1	5	2	2	2	2	1	3	1	1	6	6	3	2	2	2	2	2	2	.		2	2	2	2	2	2	2	2	2	2	2	2	2	2	2	1	1	1	1
-82	1	1	2	2	3	1	2	6-	f	1	2	2	2	2	2	1	3	1	1	6	6	3	2	2	2	2	2	2	.		2	2	2	2	2	2	2	2	2	2	2	2	2	2	2	1	1	1	1
-81	1	1	2	2	2	3	2	2-	f	1	2	2	2	2	2	1	3	1	1	6	6	3	2	2	2	2	2	2	.		2	2	2	2	2	2	2	2	2	2	2	2	2	2	2	1	1	1	1
-80	1	1	2	2	2	3	2	2-	f	1	2	2	2	2	2	1	3	1	1	6	6	3	2	2	2	2	2	2	.		2	2	2	2	2	2	2	2	2	2	2	2	2	2	2	1	1	1	1
-79	2	2	2	2	2	3	2	2-	m	2	2	2	2	2	2	1	2	1	1	6	6	3	2	2	2	2	2	2	.		2	2	2	2	2	2	2	2	2	3	3	2	2	1	1	1	1	1	1
-78	1	1	2	2	3	1	2	2-	f	1	3	2	2	2	2	1	3	1	1	6	6	3	2	2	2	2	2	2	.		1	1	2	2	2	2	2	2	2	2	2	2	2	2	2	1	1	1	1
-77	2	2	3	3	2	2	4	2-	o	2	2	2	2	2	2	1	2	1	1	6	6	3	2	2	2	2	2	2	.		2	2	2	2	2	2	2	2	2	2	2	2	2	2	2	1	1	1	1
-76	1	1	2	2	2	2	2	2-	m	1	2	2	2	2	2	1	2	1	1	6	6	3	2	2	2	2	2	2	.		1	1	2	2	2	2	2	2	2	3	3	2	2	1	1	1	1	1	1
-75	1	1	2	2	2	3	2	2-	m	1	2	2	2	2	2	1	3	1	1	5	5	3	2	2	2	2	2	2	.		1	1	1	1	2	2	2	2	2	2	2	2	2	1	1	1	1	1	1
-74	1	1	2	2	3	2	2	6-	g	1	5	2	2	2	2	1	4	1	1	5	5	3	1	1	1	1	1	1	2	2	2	2	2	2	2	2	2	2	2	2	2	2	2	1	1	1	1	1	1
-73	1	1	2	2	3	2	2	2-	f	2	2	2	2	2	2	1	2	1	1	6	6	3	2	2	2	2	2	2	.		2	2	2	2	2	2	2	2	2	1	1	2	2	1	1	1	1	1	1
-72	1	1	2	2	2	1	2	6-	d	2	6	2	2	2	2	1	3	1	1	6	6	3	2	2	2	2	2	2	.		2	2	2	2	2	2	2	2	2	2	2	1	1	2	2	1	1	1	1
-71	1	1	2	2	2	2	2	2-	f	2	1	2	2	2	2	1	3	1	1	6	6	3	2	2	2	2	2	2	.		2	2	2	2	2	2	2	1	1	1	1	2	2	3	3	1	1	1	1
-70	1	1	2	2	3	2	2	2-	f	2	3	2	2	2	2	1	3	1	1	6	6	3	2	2	2	2	2	2	.		2	2	2	2	2	2	2	2	2	3	3	2	2	1	1	1	1	1	1
-69	2	2	3	3	3	1	2	2-	o	2	2	2	2	2	2	1	3	1	1	6	6	3	2	2	2	2	2	2	.		2	2	2	2	2	2	2	2	2	1	1	2	2	4	4	1	1	1	2
-68	1	1	2	2	3	1	2	6-	d	2	4	2	2	2	2	1	3	1	1	6	6	3	2	2	2	2	2	2	.		2	2	2	2	2	2	2	2	2	2	2	2	2	2	2	1	1	1	1
-67	1	1	2	2	2	1	2	6-	f	2	3	2	2	2	2	1	2	1	1	6	6	3	2	2	2	2	2	2	.		2	2	2	2	2	2	2	2	2	1	1	2	2	4	4	1	1	1	1
-66	1	1	2	2	2	1	2	2-	d	2	4	2	2	2	2	1	2	1	1	6	6	3	2	2	2	2	2	2	.		2	2	2	2	2	2	2	2	2	2	2	2	2	2	2	1	1	1	1
-65	2	2	2	2	2	3	3	2-	f	2	2	2	2	2	2	1	3	1	1	6	6	3	2	2	2	2	2	2	.		2	2	2	2	2	2	2	2	2	2	2	2	2	2	2	1	1	1	1
-64	1	1	2	2	3	1	4	6-	f	1	8	2	2	2	2	1	3	1	1	6	6	3	2	2	2	2	2	2	.		2	2	2	2	2	2	2	2	2	2	2	2	2	3	3	1	1	1	1
-63	2	2	2	2	3	1	4	2-	d	2	3	1	1	2	2	2	.	1	1	6	6	2	1	1	1	1	1	1	1	1	1	1	1	1	2	2	2	2	2	2	2	2	2	3	3	1	1	1	1
-62	1	1	2	2	2	2	2	10	f	1	3	2	2	2	2	1	.	1	1	6	6	3	2	2	2	2	2	2	.		2	2	2	2	2	2	2	2	2	2	2	2	2	2	2	1	1	1	1
-61	1	1	2	2	2	1	2	6-	f	2	3	2	2	1	1	1	.	1	1	6	6	3	1	1	1	1	1	1	2	2	1	1	1	1	1	1	1	1	1	1	1	2	2	3	3	1	1	1	1
-60	1	1	2	2	3	2	2	6-	f	2	4	1	1	2	2	2	.	1	1	4	4	3	1	1	1	1	1	1	3	3	1	1	1	1	1	1	1	1	1	1	1	1	1	4	4	1	1	1	2
-59	1	1	2	2	2	3	2	2-	d	1	2	2	2	2	2	1	3	1	1	6	6	2	2	2	2	2	2	2	.		2	2	2	2	2	2	2	2	2	3	3	2	2	2	2	1	1	1	1
-58	1	1	2	2	2	2	2	6-	g	1	6	2	2	2	2	1	3	1	1	6	6	3	1	1	2	2	2	2	.		1	1	2	2	2	2	2	2	2	3	3	2	2	1	1	1	1	1	1
-57	1	1	2	2	2	3	1	2-	g	1	2	2	2	2	2	1	3	1	1	6	6	3	2	2	2	2	2	2	.		2	2	2	2	2	2	2	2	2	2	2	2	2	1	1	1	1	1	1
-56	1	1	2	2	2	3	2	2-	m	1	3	2	2	2	2	1	3	1	1	6	6	3	1	1	2	2	2	2	.		1	1	1	1	2	2	2	2	2	2	2	2	2	1	1	1	1	1	1
-55	1	1	2	2	3	1	2	10	d	2	10	1	1	2	2	2	.	1	1	3	3	3	1	1	1	1	1	1	3	3	1	1	1	1	1	1	1	1	1	1	1	2	2	4	4	1	1	1	2
-54	1	1	2	2	3	2	4	6-	m	1	3	2	2	2	2	1	3	1	1	6	6	3	2	2	1	1	1	1	2	2	1	1	2	2	2	2	2	2	2	2	2	2	2	2	2	1	1	1	1
-53	1	1	2	2	3	1	2	6-	f	2	4	1	1	2	2	2	.	1	1	4	4	3	1	1	1	1	1	1	3	3	1	1	1	1	1	1	1	1	1	1	1	1	1	3	3	1	1	1	2
-52	1	1	2	2	3	1	2	6-	f	1	7	1	1	3	3	2	.	1	1	4	4	3	1	1	1	1	1	1	2	2	1	1	1	1	1	1	1	1	1	1	1	1	1	3	3	1	1	1	2
-51	1	1	2	2	3	1	2	10	f	1	8	1	1	2	2	2	.	1	1	4	4	3	1	1	1	1	1	1	3	3	1	1	1	1	1	1	1	1	1	1	1	1	1	3	3	1	1	1	2
-50	1	1	2	2	2	3	1	2-	g	2	1	2	2	2	2	1	3	1	1	6	6	3	2	2	2	2	2	2	.		2	2	2	2	2	2	2	2	2	3	3	2	2	1	1	1	1	1	1
-49	1	1	2	2	3	3	2	6-	d	2	4	2	2	2	2	1	3	1	1	6	6	3	1	1	1	1	1	1	2	2	1	1	1	1	1	1	1	1	1	2	2	2	2	2	2	1	1	1	1
-48	1	1	2	2	3	2	4	6-	m	1	6	2	2	3	3	1	3	1	1	2	2	3	1	1	1	1	1	1	2	2	1	1	1	1	2	2	2	1	1	2	2	2	2	3	3	1	1	1	1
-47	1	1	2	2	3	2	2	6-	d	2	6	1	1	2	2	2	.	1	1	3	3	3	1	1	1	1	1	1	2	2	1	1	1	1	1	1	1	1	1	1	1	1	1	3	3	1	1	1	2
-46	1	1	2	2	3	3	2	6-	m	1	5	2	2	2	2	1	3	1	1	6	6	3	2	2	2	2	2	2	.		1	1	2	2	2	2	2	2	2	2	2	2	2	2	2	1	1	1	1
-45	1	1	2	2	3	3	1	6-	m	1	6	1	1	2	2	2	.	1	1	4	4	3	1	1	1	1	1	1	2	2	1	1	1	1	2	2	2	2	2	2	2	2	2	2	2	1	1	1	2
-44	1	1	2	2	2	4	4	6-	g	1	6	2	2	2	2	1	3	1	1	6	6	3	2	2	2	2	2	2	.		2	2	2	2	2	2	2	2	2	3	3	2	2	1	1	1	1	1	1
-43	1	1	4	4	2	3	4	2-		2	2	2	2	2	2	1	3	1	1	6	6	3	2	2	2	2	2	2	.		2	2	2	2	2	2	2	2	2	2	2	2	2	1	1	1	1	1	1
-42	1	1	2	2	3	2	2	6-	m	1	3	2	2	2	2	1	3	1	1	6	6	3	1	1	1	1	1	1	3	3	1	1	1	1	2	2	2	2	2	2	2	2	2	1	1	1	1	1	1
-41	1	1	2	2	3	3	2	6-	m	1	5	2	2	2	2	1	3	1	1	6	6	3	2	2	2	2	2	2	.		1	1	1	1	2	2	2	2	2	2	2	2	2	1	1	1	1	1	1
-40	1	1	2	2	3	3	2	6-	m	2	4	2	2	2	2	1	3	1	1	6	6	3	1	1	1	1	1	1	2	2	1	1	1	1	2	2	2	2	2	2	2	2	2	1	1	1	1	1	1
-39	1	1	2	2	2	3	2	2-	m	2	3	1	1	2	2	2	.	1	1	4	4	3	1	1	1	1	1	1	2	2	1	1	1	1	1	1	1	1	1	1	1	1	1	3	3	1	1	1	2
-38	1	1	2	2	3	3	2	2-	g	2	2	2	2	2	2	1	3	1	1	6	6	3	1	1	1	1	1	1	2	2	1	1	1	1	2	2	2	2	2	3	3	2	2	1	1	1	1	1	2
-37	1	1	2	2	3	1	2	10	f	2	8	1	1	2	2	2	.	1	1	4	4	3	1	1	1	1	1	1	3	3	1	1	1	1	1	1	1	1	1	1	1	1	1	3	3	1	1	1	2
-36	1	1	2	2	2	3	2	2-	g	2	3	2	2	2	2	1	3	1	1	6	6	3	1	1	1	1	1	1	2	2	2	2	2	2	2	2	2	2	2	2	2	2	2	3	3	1	1	1	1
-35	1	1	2	2	2	1	2	6-	f	1	6	1	1	2	2	2	.	1	1	3	3	3	1	1	1	1	1	1	4	4	1	1	1	1	2	2	2	1	1	1	1	1	1	3	3	1	1	1	2
-34	1	1	2	2	2	4	3	2-	g	2	2	2	2	2	2	1	3	1	1	6	6	3	2	2	2	2	2	2	.		2	2	2	2	2	2	2	2	2	3	3	2	2	1	1	1	1	1	1
-33	1	1	2	2	2	3	3	2-	g	2	2	2	2	3	3	1	3	1	1	6	6	1	2	2	2	2	2	2	.		2	2	2	2	2	2	2	2	2	3	3	2	2	1	1	1	1	1	1
-32	1	1	2	2	3	1	2	10	d	2	11	1	1	1	1	2	.	1	1	3	3	3	2	2	1	1	1	1	3	3	1	1	1	1	1	1	1	1	1	1	1	1	1	4	4	1	1	1	2
-31	1	1	2	2	2	1	2	6-	f	1	4	1	1	3	3	2	.	1	1	2	2	3	1	1	1	1	1	1	4	4	1	1	1	1	1	1	1	1	1	1	1	1	1	3	3	1	1	1	2
-30	2	2	3	3	2	4	4	2-		2	2	2	2	3	3	1	3	1	1	6	6	3	1	1	2	2	2	2	.		1	1	2	2	2	2	2	2	2	2	2	2	2	1	1	1	1	1	1
-29	1	1	2	2	3	1	2	10	f	1	12	1	1	2	2	2	.	1	1	3	3	3	1	1	1	1	1	1	3	3	1	1	1	1	2	2	2	1	1	1	1	2	2	1	1	1	1	1	1
-28	1	1	2	2	2	3	1	2-	m	2	3	2	2	2	2	1	3	1	1	6	6	3	1	1	2	2	2	2	.		1	1	2	2	2	2	2	2	2	2	2	2	2	1	1	1	1	1	1
-27	2	2	3	3	3	1	2	6-		1	8	1	1	2	2	2	.	1	1	4	4	3	1	1	1	1	1	1	2	2	1	1	1	1	2	2	2	1	1	1	1	2	2	1	1	1	1	1	1
-26	1	1	2	2	2	1	2	2-	f	1	3	1	1	2	2	2	.	1	1	6	6	3	2	2	1	1	1	1	1	1	1	1	1	1	2	2	2	2	2	3	3	2	2	1	1	1	1	1	1
-25	2	2	3	3	3	2	4	10		2	9	2	2	2	2	1	2	1	1	1	1	3	2	2	2	2	2	2	.		1	1	2	2	2	2	2	2	2	2	2	2	2	3	3	1	1	1	1
-24	2	2	3	3	3	1	2	6-	f	1	5	1	1	2	2	2	.	1	1	6	6	3	1	1	1	1	1	1	3	3	1	1	1	1	2	2	2	1	1	1	1	2	2	3	3	1	1	1	2
-23	1	1	1	1	3	1	4	2-	m	2	4	2	2	2	2	1	3	1	1	6	6	3	1	1	1	1	1	1	2	2	2	2	2	2	2	2	2	1	1	1	1	1	1	2	2	1	1	1	1
-22	1	1	2	2	3	4	3	6-	g	1	7	2	2	2	2	1	3	1	1	6	6	2	1	1	1	1	1	1	2	2	2	2	2	2	2	2	2	2	2	3	3	2	2	1	1	1	1	1	1
-21	1	1	2	2	3	4	4	6-	m	1	7	2	2	1	1	1	2	1	1	6	6	2	2	2	2	2	2	2	.		1	1	2	2	2	2	2	2	2	3	3	2	2	1	1	1	1	1	1
-20	2	2	3	3	3	1	4	6-		1	6	1	1	2	2	2	.	1	1	4	4	3	1	1	1	1	1	1	3	3	1	1	1	1	1	1	1	1	1	1	1	2	2	3	3	1	1	1	1
-19	1	1	2	2	3	1	2	10	f	1	8	1	1	2	2	2	.	1	1	3	3	3	1	1	1	1	1	1	1	1	1	1	1	1	2	2	2	1	1	2	2	2	2	3	3	1	1	1	2
-18	1	1	2	2	3	4	3	2-	m	2	3	2	2	2	2	1	3	1	1	6	6	2	2	2	1	1	1	1	2	2	2	2	2	2	2	2	2	2	2	3	3	2	2	1	1	1	1	1	1
-17	1	1	2	2	2	1	2	10	f	1	8	1	1	2	2	2	.	1	1	2	2	3	1	1	1	1	1	1	3	3	1	1	1	1	2	2	2	1	1	1	1	2	2	3	3	1	1	1	2
-16	1	1	2	2	2	1	2	6-	f	1	5	1	1	2	2	2	.	1	1	3	3	3	1	1	1	1	1	1	4	4	1	1	1	1	1	1	1	1	1	1	1	2	2	3	3	1	1	1	2
-15	1	1	2	2	2	1	2	6-	f	1	7	1	1	2	2	2	.	1	1	3	3	3	1	1	1	1	1	1	2	2	1	1	1	1	2	2	2	1	1	1	1	2	2	3	3	1	1	1	1
-14	1	1	2	2	3	4	2	6-	m	2	6	2	2	2	2	1	3	1	1	6	6	3	2	2	2	2	2	2	.		1	1	2	2	2	2	2	2	2	3	3	2	2	2	2	1	1	1	1
-13	1	1	2	2	3	1	2	10	d	2	7	1	1	2	2	2	.	2	2	4	4	3	1	1	1	1	1	1	3	3	1	1	1	1	2	2	2	1	1	1	1	2	2	4	4	1	1	1	2
-12	1	1	2	2	3	2	2	10	f	1	8	1	1	2	2	2	.	1	1	4	4	3	1	1	1	1	1	1	2	2	1	1	1	1	2	2	2	1	1	2	2	2	2	3	3	1	1	1	1
-11	1	1	2	2	2	4	2	2-	g	2	3	2	2	2	2	1	3	1	1	6	6	3	2	2	2	2	2	2	.		1	1	2	2	1	1	1	2	2	2	2	2	2	2	2	1	1	1	1
-10	1	1	2	2	3	1	2	6-	f	1	5	2	2	2	2	1	3	1	1	6	6	3	1	1	1	1	1	1	2	2	2	2	2	2	2	2	2	1	1	2	2	2	2	3	3	1	1	1	2
-9	1	1	2	2	2	1	2	6-	f	1	6	1	1	2	2	2	.	1	1	4	4	3	1	1	1	1	1	1	3	3	1	1	1	1	1	1	1	1	1	1	1	2	2	4	4	1	1	1	1
-8	1	1	2	2	3	4	3	6-	g	2	5	2	2	2	2	1	3	1	1	6	6	3	2	2	2	2	2	2	.		1	1	2	2	2	2	2	2	2	3	3	2	2	1	1	1	1	1	1
-7	1	1	2	2	3	3	2	10	f	1	10	2	2	2	2	1	3	1	1	6	6	3	1	1	1	1	1	1	3	3	1	1	1	1	1	1	1	1	1	1	1	2	2	3	3	1	1	1	1
-6	1	1	2	2	3	1	2	6-	d	2	4	1	1	2	2	2	.	1	1	4	4	3	1	1	1	1	1	1	3	3	1	1	1	1	1	1	1	1	1	1	1	2	2	4	4	1	1	1	2
-5	1	1	2	2	3	4	3	6-	g	2	4	2	2	2	2	1	3	1	1	6	6	2	2	2	2	2	2	2	.		2	2	2	2	2	2	2	2	2	3	3	2	2	1	1	1	1	1	1
-4	1	1	2	2	3	4	3	6-	g	2	6	2	2	2	2	1	3	1	1	6	6	3	2	2	2	2	2	2	.		2	2	2	2	2	2	2	2	2	3	3	2	2	1	1	1	1	1	1
-3	1	1	2	2	2	1	2	2-	f	1	2	1	1	2	2	2	.	1	1	4	4	3	1	1	1	1	1	1	3	3	1	1	1	1	2	2	2	1	1	1	1	2	2	3	3	1	1	1	2
-2	1	1	2	2	3	1	2	10	f	1	9	1	1	2	2	2	.	1	1	4	4	3	1	1	1	1	1	1	4	4	1	1	1	1	1	1	1	1	1	1	1	2	2	3	3	1	1	1	2
-1	2	2	4	4	3	2	2	6-		2	5	2	2	2	2	1	3	1	1	6	6	3	1	1	1	1	1	1	2	2	1	1	2	2	2	2	2	1	1	2	2	2	2	1	1	1	1	1	1
0	1	1	2	2	3	4	3	2-	g	2	3	2	2	2	2	1	3	1	1	6	6	2	2	2	2	2	2	2	.		2	2	2	2	2	2	2	2	2	2	2	1	1	2	2	1	1	1	1
1	1	1	2	2	3	1	2	10	f	1	10	1	1	2	2	2	.	1	1	4	4	3	1	1	1	1	1	1	3	3	1	1	1	1	2	2	2	1	1	1	1	1	1	3	3	1	1	1	2
2	1	1	2	2	3	4	3	2-	m	2	3	2	2	2	2	1	3	1	1	6	6	3	2	2	2	2	2	2	.		2	2	2	2	2	2	2	2	2	3	3	2	2	2	2	1	1	1	1
3	1	1	1	1	2	3	3	10	m	2	3	2	2	4	4	2	2	1	1	6	6	2	1	1	2	2	2	2	1	1	2	2	2	2	2	2	2	2	2	2	2	2	2	2	2	1	1	1	1
4	2	2	2	2	2	1	2	6-	g	2	2	2	2	2	2	2	2	1	1	6	6	3	1	1	1	1	1	1	2	2	2	2	2	2	2	2	2	2	2	2	2	2	2	2	2	2	2	2	1
5	2	2	1	1	2	1	2	6-	f	2	3	2	2	2	2	2	.	1	1	6	6	2	1	1	1	1	1	1	3	3	2	2	2	2	2	2	2	2	2	2	2	2	2	3	3	1	1	1	1
6	1	1	1	1	1	1	2	2-	f	2	1	2	2	2	2	2	.	1	1	6	6	.	1	1	1	1	1	1	2	2	2	2	2	2	2	2	2	2	2	2	2	2	2	1	1	1	1	1	1
7	1	1	2	2	2	3	2	6-	f	2	3	2	2	2	2	2	.	1	1	6	6	2	1	1	1	1	1	1	1	1	2	2	2	2	2	2	2	2	2	2	2	1	1	1	1	2	2	2	1
8	1	1	2	2	2	2	2	6-	f	2	3	2	2	2	2	2	.	1	1	6	6	2	2	2	2	2	2	2	.		2	2	2	2	2	2	2	2	2	2	2	2	2	1	1	1	1	1	1
9	1	1	1	1	2	4	4	6-	g	2	2	2	2	2	2	2	.	2	2	6	6	2	1	1	1	1	1	1	3	3	1	1	2	2	2	2	2	2	2	2	2	1	1	3	3	1	1	1	3
10	1	1	2	2	3	1	2	6-	d	2	4	2	2	2	2	2	.	1	1	6	6	2	1	1	1	1	1	1	3	3	2	2	2	2	2	2	2	2	2	2	2	2	2	3	3	2	2	2	1
11	1	1	2	2	2	2	3	6-	d	2	3	2	2	2	2	2	.	1	1	6	6	2	1	1	1	1	1	1	1	1	2	2	2	2	2	2	2	2	2	1	1	2	2	2	2	1	1	1	1
12	1	1	2	2	2	2	4	2-	d	2	1	2	2	2	2	2	2	1	1	3	3	2	2	2	2	2	2	2	1	1	2	2	2	2	2	2	2	2	2	2	2	2	2	2	2	1	1	1	1
13	2	2	1	1	2	2	4	2-		2	2	1	1	2	2	2	.	1	1	5	5	2	1	1	1	1	1	1	2	2	2	2	2	2	2	2	2	2	2	1	1	2	2	3	3	1	1	1	1
14	1	1	2	2	1	1	2	2-	f	1	2	1	1	2	2	2	2	1	1	2	2	2	2	2	2	2	2	2	1	1	2	2	2	2	2	2	2	2	2	1	1	2	2	3	3	1	1	1	1
15	1	1	2	2	2	1	2	6-	p	2	4	1	1	4	4	2	.	1	1	6	6	2	2	2	2	2	2	2	.		2	2	2	2	2	2	2	2	2	2	2	2	2	2	2	1	1	1	1
16	1	1	2	2	2	2	2	2-	g	2	2	2	2	2	2	1	2	2	2	6	6	1	2	2	2	2	2	2	.		2	2	2	2	2	2	2	2	2	1	1	2	2	3	3	1	1	1	1
16	1	1	2	2	2	3	3	6-	m	2	3	2	2	2	2	2	.	1	1	6	6	2	2	2	2	2	2	2	.		2	2	2	2	2	2	2	2	2	2	2	2	2	2	2	2	2	2	1
18	1	1	2	2	2	1	2	6-	m	2	3	2	2	2	2	2	.	1	1	2	2	2	1	1	1	1	1	1	2	2	2	2	2	2	2	2	2	2	2	2	2	2	2	3	3	1	1	1	1
19	2	2	1	1	2	1	4	2-		2	2	2	2	1	1	2	.	1	1	2	2	2	2	2	2	2	2	2	.		2	2	2	2	2	2	2	2	2	1	1	2	2	3	3	1	1	1	1
20	1	1	2	2	3	1	2	6-	m	2	5	1	1	2	2	2	.	1	1	6	6	3	2	2	2	2	2	2	.		2	2	2	2	2	2	2	2	2	2	2	2	2	2	2	1	1	1	1
21	1	1	2	2	3	3	3	2-	p	2	4	2	2	3	3	1	3	1	1	6	6	2	2	2	1	1	1	1	2	2	2	2	2	2	2	2	2	2	2	2	2	2	2	2	2	1	1	1	1
22	1	1	1	1	2	2	4	2-		2	2	1	1	1	1	1	1	1	1	1	1	2	1	1	1	1	1	1	2	2	2	2	2	2	2	2	2	2	2	1	1	2	2	3	3	1	1	1	1
24	1	1	2	2	2	4	3	2-	m	1	3	2	2	2	2	1	2	2	2	6	6	2	2	2	1	1	1	1	1	1	2	2	2	2	2	2	2	2	2	2	2	2	2	2	2	1	1	1	1
24	1	1	2	2	2	1	2	6-	f	1	4	1	1	1	1	2	.	1	1	2	2	3	2	2	2	2	2	2	.		2	2	1	1	2	2	2	2	2	1	1	2	2	3	3	1	1	1	1
25	1	1	3	3	3	1	4	6-		1	5	1	1	2	2	2	.	1	1	1	1	2	2	2	1	1	1	1	2	2	2	2	2	2	2	2	2	2	2	1	1	2	2	3	3	1	1	1	1
26	1	1	2	2	2	1	2	6-	f	1	4	1	1	2	2	2	.	1	1	2	2	2	1	1	1	1	1	1	2	2	2	2	2	2	2	2	2	2	2	1	1	2	2	4	4	1	1	1	1
27	1	1	2	2	2	1	2	6-	f	1	4	1	1	2	2	2	.	1	1	6	6	2	2	2	1	1	1	1	2	2	2	2	2	2	2	2	2	2	2	1	1	2	2	3	3	1	1	1	1
28	1	1	2	2	1	3	2	2-	m	2	1	1	1	2	2	2	.	1	1	2	2	2	2	2	1	1	1	1	2	2	2	2	2	2	2	2	2	1	1	2	2	2	2	3	3	1	1	1	1
33	1	1	2	2	2	1	2	6-	f	2	3	2	2	2	2	2	.	1	1	2	2	2	2	2	1	1	1	1	2	2	2	2	2	2	2	2	2	2	2	1	1	2	2	3	3	1	1	1	1
30	1	1	2	2	2	1	2	2-	f	1	2	2	2	2	2	2	3	1	1	5	5	3	1	1	1	1	1	1	2	2	2	2	2	2	2	2	2	2	2	1	1	2	2	4	4	1	1	1	1
31	1	1	2	2	3	2	2	6-	g	2	2	2	2	2	2	2	.	1	1	2	2	3	1	1	1	1	1	1	3	3	2	2	2	2	2	2	2	2	2	2	2	1	1	2	2	2	2	2	2
32	1	1	2	2	2	1	2	6-	f	1	3	2	2	3	3	2	.	1	1	5	5	.	2	2	3	3	3	3	.		2	2	2	2	2	2	2	2	2	2	2	1	1	2	2	1	1	1	2
33	1	1	2	2	2	1	2	6-	m	2	2	2	2	3	3	1	3	1	1	5	5	3	1	1	1	1	1	1	3	3	2	2	2	2	2	2	2	2	2	2	2	2	2	2	2	1	1	1	2
34	1	1	2	2	3	1	4	6-	d	2	2	1	1	2	2	2	.	1	1	5	5	3	1	1	1	1	1	1	2	2	3	3	2	2	2	2	2	2	2	2	2	1	1	2	2	1	1	1	2
35	1	1	2	2	2	1	4	6-	m	1	2	2	2	3	3	1	3	1	1	3	3	3	1	1	1	1	1	1	3	3	3	3	2	2	2	2	2	2	2	2	2	2	2	1	1	1	1	1	2
36	1	1	2	2	2	2	4	6-	p	2	2	2	2	1	1	1	3	1	1	4	4	3	1	1	2	2	2	2	2	2	2	2	2	2	2	2	2	2	2	2	2	2	2	1	1	1	1	1	2
37	2	2	2	2	2	3	1	10	g	2	2	2	2	3	3	2	3	1	1	5	5	2	2	2	2	2	2	2	.		3	3	2	2	2	2	2	2	2	2	2	2	2	1	1	1	1	1	1
38	1	1	2	2	2	4	2	6-	g	2	2	2	2	3	3	1	3	1	1	5	5	3	2	2	2	2	2	2	.		2	2	2	2	2	2	2	2	2	2	2	1	1	1	1	1	1	1	1
39	1	1	2	2	2	1	4	6-	m	2	2	2	2	3	3	2	.	1	1	2	2	3	2	2	2	2	2	2	.		2	2	2	2	2	2	2	2	2	2	2	1	1	1	1	1	1	1	1
40	1	1	2	2	2	1	4	2-	f	1	2	1	1	1	1	2	.	1	1	2	3	.	1	1	1	1	1	1	2	2	2	2	2	2	2	2	2	2	2	2	2	1	1	1	1	1	1	1	1
41	1	1	2	2	2	1	2	6-	f	2	2	1	1	2	2	1	2	1	1	4	4	3	2	2	2	2	2	2	.		2	2	2	2	2	2	2	2	2	2	2	1	1	1	1	1	1	1	2
42	1	1	2	2	2	4	2	2-	g	1	2	2	2	2	2	2	.	1	1	6	6	2	2	2	1	1	1	1	2	2	2	2	2	2	2	2	2	2	2	2	2	2	2	2	2	1	1	1	1
43	2	2	2	2	3	4	3	6-	g	2	3	2	2	3	3	1	3	1	1	6	6	2	1	1	1	1	1	1	4	4	2	2	2	2	2	2	2	2	2	3	3	2	2	1	1	1	1	1	1
44	1	1	4	4	2	1	2	6-	p	2	3	2	2	2	2	1	2	1	1	6	6	2	2	2	2	2	2	2	2	2	2	2	2	2	2	2	2	2	2	3	3	1	1	1	1	1	1	1	1
45	1	1	2	2	2	3	3	10	g	2	2	2	2	2	2	2	.	1	1	6	6	2	2	2	1	1	1	1	4	4	2	2	2	2	2	2	2	2	2	2	2	2	2	2	2	2	2	2	1
47	1	1	2	2	3	4	3	6-	g	2	3	2	2	2	2	1	2	1	1	6	6	2	1	1	1	1	1	1	3	3	2	2	2	2	2	2	2	2	2	3	3	2	2	1	1	1	1	1	1
47	1	1	2	2	3	4	3	6-	g	1	4	2	2	2	2	1	4	1	1	6	6	3	1	1	2	2	2	2	.		2	2	2	2	2	2	2	2	2	3	3	2	2	1	1	1	1	1	1
48	1	1	2	2	3	4	3	6-	g	1	2	2	2	2	2	1	.	1	1	6	6	2	1	1	1	1	1	1	2	2	2	2	2	2	2	2	2	2	2	3	3	2	2	1	1	1	1	1	1
49	2	2	3	3	2	2	3	6-	g	2	3	1	1	2	2	2	.	1	1	1	1	3	1	1	1	1	1	1	4	4	1	1	1	1	1	1	1	1	1	2	2	2	2	1	1	1	1	1	1
50	1	1	2	2	3	2	2	6-	f	2	2	1	1	1	1	2	4	1	1	1	1	2	1	1	1	1	1	1	4	4	1	1	2	2	2	2	2	2	2	3	3	2	2	1	1	2	2	2	1
51	1	1	2	2	2	2	2	6-	g	2	3	2	2	2	2	2	4	1	1	6	6	2	1	1	1	1	1	1	2	2	2	2	2	2	2	2	2	2	2	3	3	2	2	1	1	1	1	1	1
52	1	1	2	2	2	1	2	10	g	2	3	2	2	2	2	2	.	1	1	6	6	2	2	2	1	1	1	1	1	1	2	2	2	2	2	2	2	2	2	3	3	1	1	1	1	1	1	1	1
53	1	1	1	1	2	3	.	2-	g	2	2	3	3	3	3	1	.	1	1	4	4	2	1	1	1	1	1	1	1	1	2	2	2	2	2	2	2	2	2	2	2	2	2	3	3	2	2	2	1
54	2	2	2	2	2	3	2	10	g	2	3	2	2	2	2	2	.	1	1	1	1	2	2	2	2	2	2	2	.		2	2	2	2	2	2	2	2	2	1	1	2	2	3	3	1	1	1	1
55	1	1	2	2	3	3	4	6-	m	2	4	1	1	2	2	1	3	1	1	6	6	3	2	2	2	2	2	2	.		2	2	2	2	2	2	2	2	2	2	2	2	2	2	2	2	2	2	1
56	1	1	2	2	3	3	3	2-	m	2	4	3	3	2	2	2	.	1	1	6	6	2	2	2	2	2	2	2	.		2	2	2	2	2	2	2	2	2	3	3	2	2	3	3	1	1	1	1
57	1	1	2	2	2	3	2	2-	m	2	2	1	1	2	2	2	.	1	1	1	1	2	2	2	2	2	2	2	.		2	2	2	2	2	2	2	2	2	2	2	2	2	2	2	1	1	1	1
58	1	1	2	2	2	1	2	10	f	1	1	2	2	2	2	2	.	1	1	6	6	2	1	1	1	1	1	1	1	1	2	2	2	2	2	2	2	2	2	2	2	2	2	2	2	1	1	1	1
59	1	1	2	2	2	3	4	2-	f	1	3	3	3	2	2	2	.	1	1	6	6	2	1	1	1	1	1	1	4	4	2	2	2	2	2	2	2	2	2	2	2	2	2	3	3	1	1	1	1
60	2	2	4	4	2	3	2	6-	m	2	3	2	2	2	2	2	.	1	1	6	6	2	2	2	1	1	1	1	3	3	2	2	2	2	2	2	2	2	2	2	2	2	2	3	3	1	1	1	1
61	1	1	1	1	3	1	2	6-	m	2	4	2	2	2	2	2	.	1	1	6	6	2	2	2	1	1	1	1	4	4	2	2	2	2	2	2	2	2	2	2	2	2	2	3	3	1	1	1	1
62	1	1	2	2	2	1	2	6-	g	2	8	2	2	2	2	2	.	1	1	6	6	2	1	1	1	1	1	1	4	4	2	2	2	2	2	2	2	2	2	2	2	2	2	3	3	1	1	1	1
63	1	1	2	2	2	1	2	6-	p	2	3	2	2	2	2	2	.	1	1	1	1	2	2	2	1	1	1	1	3	3	2	2	2	2	2	2	2	2	2	2	2	2	2	3	3	2	2	2	1
64	1	1	2	2	2	3	3	6-	g	1	2	2	2	2	2	2	.	1	1	6	6	2	2	2	2	2	2	2	.		2	2	2	2	2	2	2	2	2	2	2	2	2	2	2	1	1	1	1
65	1	1	2	2	3	2	4	10	g	2	3	2	2	2	2	2	.	1	1	1	1	1	2	2	1	1	1	1	2	2	2	2	2	2	2	2	2	2	2	2	2	2	2	3	3	2	2	2	1
66	1	1	2	2	2	2	3	6-	g	2	5	2	2	2	2	2	.	1	1	1	1	2	2	2	2	2	2	2	2	2	2	2	2	2	2	2	2	2	2	2	2	2	2	3	3	2	2	2	1
67	1	1	2	2	3	2	2	6-	g	2	5	2	2	2	2	1	.	1	1	6	6	2	1	1	1	1	1	1	3	3	2	2	2	2	2	2	2	2	2	2	2	2	2	3	3	1	1	1	1
68	2	2	2	2	3	2	1	2-	m	1	1	2	2	1	1	1	2	1	1	6	6	3	2	2	2	2	2	2	.		3	3	3	3	3	3	3	2	2	3	3	2	2	4	4	1	1	1	1
69	1	1	2	2	2	3	2	2-	m	1	3	2	2	2	2	1	3	1	1	6	6	3	1	1	1	1	1	1	2	2	1	1	2	2	2	2	2	2	2	3	3	2	2	2	2	1	1	1	1
70	1	1	2	2	3	2	2	6-	m	1	7	2	2	2	2	2	.	1	1	6	6	3	1	1	1	1	1	1	3	3	1	1	1	1	2	2	2	2	2	3	3	2	2	2	2	1	1	1	1
71	1	1	2	2	3	3	2	6-	m	1	3	3	3	2	2	2	.	1	1	6	6	3	1	1	1	1	1	1	3	3	1	1	1	1	2	2	2	2	2	3	3	2	2	3	3	1	1	1	1
72	1	1	2	2	3	2	2	10	g	2	10	2	2	2	2	2	.	1	1	6	6	3	1	1	1	1	1	1	2	2	1	1	2	2	2	2	2	2	2	2	2	2	2	2	2	1	1	1	1
73	1	1	2	2	3	2	2	6-	m	2	3	2	2	2	2	2	.	1	1	6	6	3	1	1	1	1	1	1	3	3	1	1	1	1	1	1	1	1	1	3	3	2	2	2	2	1	1	1	1
74	1	1	2	2	3	3	2	6-	g	2	4	2	2	2	2	1	3	1	1	6	6	3	1	1	2	2	2	2	.		1	1	1	1	2	2	2	2	2	3	3	2	2	3	3	1	1	1	1
75	1	1	2	2	3	4	3	6-	g	2	3	2	2	2	2	1	3	1	1	6	6	3	2	2	2	2	2	2	2	2	2	2	2	2	2	2	2	2	2	3	3	2	2	1	1	1	1	1	1
76	1	1	2	2	3	2	2	2-	g	2	2	3	3	2	2	1	3	1	1	6	6	3	1	1	2	2	2	2	.		2	2	2	2	2	2	2	2	2	3	3	2	2	3	3	1	1	1	1
77	1	1	2	2	2	2	2	6-	m	2	4	2	2	2	2	2	.	1	1	6	6	3	1	1	1	1	1	1	2	2	1	1	1	1	2	2	2	2	2	3	3	2	2	3	3	1	1	1	1
78	1	1	2	2	2	4	2	6-	g	1	5	2	2	2	2	1	3	1	1	6	6	3	1	1	1	1	1	1	2	2	2	2	2	2	2	2	2	2	2	3	3	2	2	3	3	1	1	1	1
79	1	1	2	2	3	2	2	10	f	1	10	2	2	2	2	2	.	1	1	6	6	3	2	2	2	2	2	2	.		2	2	2	2	2	2	2	2	2	3	3	2	2	2	2	1	1	1	1
80	1	1	2	2	3	3	2	6-	m	1	4	2	2	2	2	2	.	1	1	6	6	3	2	2	2	2	2	2	.		2	2	2	2	2	2	2	2	2	3	3	2	2	3	3	1	1	1	1
81	1	1	2	2	2	2	2	6-	m	2	6	2	2	2	2	2	.	1	1	6	6	3	2	2	2	2	2	2	.		2	2	2	2	2	2	2	2	2	3	3	2	2	3	3	1	1	1	1
82	1	1	2	2	3	3	3	2-	g	1	1	2	2	2	2	1	3	1	1	6	6	3	2	2	2	2	2	2	.		2	2	2	2	2	2	2	2	2	3	3	2	2	3	3	1	1	1	1
83	1	1	2	2	3	2	1	2-	f	1	2	2	2	2	2	2	.	1	1	6	6	3	2	2	2	2	2	2	.		1	1	2	2	2	2	2	2	2	3	3	2	2	3	3	1	1	1	1
84	1	1	2	2	2	2	2	2-	m	2	3	2	2	2	2	2	.	1	1	6	6	2	2	2	2	2	2	2	.		1	1	1	1	2	2	2	2	2	3	3	2	2	2	2	1	1	1	1
85	1	1	2	2	3	2	2	6-	f	2	5	1	1	2	2	2	.	1	1	6	6	3	2	2	2	2	2	2	.		2	2	2	2	2	2	2	2	2	3	3	2	2	2	2	1	1	1	1
86	2	2	2	2	3	2	2	2-	m	2	4	2	2	2	2	1	2	1	1	6	6	3	1	1	1	1	1	1	1	1	2	2	2	2	2	2	2	2	2	3	3	2	2	3	3	1	1	1	1
87	1	1	2	2	3	4	3	2-	g	2	3	2	2	2	2	2	.	1	1	6	6	3	2	2	2	2	2	2	.		2	2	2	2	2	2	2	2	2	3	3	2	2	3	3	1	1	1	1
88	1	1	2	2	3	2	2	6-	f	1	6	2	2	2	2	2	.	1	1	6	6	3	2	2	2	2	2	2	.		2	2	2	2	2	2	2	2	2	3	3	2	2	3	3	1	1	1	1
89	1	1	2	2	2	4	3	2-	g	1	5	2	2	2	2	1	3	1	1	6	6	3	1	1	2	2	2	2	.		1	1	2	2	2	2	2	2	2	3	3	2	2	3	3	1	1	1	1
90	1	1	2	2	3	2	2	2-	f	2	7	1	1	2	2	2	.	1	1	2	2	2	1	1	1	1	1	1	3	3	1	1	2	2	2	2	2	2	2	3	3	2	2	2	2	1	1	1	1
91	1	1	2	2	2	2	2	6-	m	2	4	2	2	2	2	2	.	1	1	6	6	2	1	1	1	1	1	1	1	1	1	1	2	2	2	2	2	1	1	3	3	2	2	3	3	1	1	1	1
92	1	1	2	2	3	2	4	10	m	2	8	2	2	2	2	1	3	1	1	6	6	3	2	2	2	2	2	2	.		2	2	2	2	2	2	2	2	2	3	3	2	2	3	3	1	1	1	1
93	1	1	2	2	3	3	2	6-	f	2	4	2	2	2	2	2	.	1	1	4	4	3	2	2	2	2	2	2	.		2	2	2	2	2	2	2	2	2	3	3	2	2	3	3	1	1	1	1
94	1	1	2	2	3	2	2	6-	f	2	6	2	2	2	2	2	.	1	1	6	6	2	2	2	2	2	2	2	.		2	2	2	2	2	2	2	2	2	3	3	2	2	3	3	1	1	1	1
95	1	1	2	2	3	3	4	6-	f	2	6	1	1	2	2	2	.	1	1	6	6	3	2	2	2	2	2	2	.		2	2	2	2	2	2	2	2	2	3	3	2	2	4	4	1	1	1	1
96	1	1	2	2	3	3	4	2-	d	2	2	2	2	2	2	1	3	1	1	6	6	3	2	2	2	2	2	2	.		2	2	2	2	2	2	2	2	2	3	3	2	2	3	3	1	1	1	1
97	1	1	2	2	2	3	4	2-	m	2	2	2	2	2	2	1	2	1	1	6	6	3	2	2	2	2	2	2	.		2	2	2	2	2	2	2	2	2	3	3	2	2	3	3	1	1	1	1
98	1	1	2	2	2	2	2	6-	d	2	5	2	2	3	3	2	3	1	1	6	6	3	2	2	2	2	2	2	.		2	2	2	2	2	2	2	2	2	3	3	2	2	3	3	1	1	1	1
99	1	1	2	2	2	2	2	10	m	2	5	2	2	2	2	1	2	1	1	6	6	3	2	2	2	2	2	2	.		2	2	2	2	2	2	2	2	2	2	2	2	2	4	4	1	1	1	1
100	1	1	2	2	2	3	2	2-	d	2	3	2	2	2	2	1	3	1	1	6	6	3	2	2	2	2	2	2	.		2	2	2	2	2	2	2	2	2	3	3	2	2	3	3	1	1	1	1
	1	1	2	2	2	3	2	2-	d	1	1	2	2	2	2	2	3	1	1	6	6	3	1	1	1	1	1	1	1	1	2	2	2	2	2	2	2	2	2	3	3	2	2	3	3	1	1	1	1
.a	1	1	2	2	3	2	2	6-	m	2	5	2	2	2	2	1	2	1	1	6	6	3	2	2	2	2	2	2	.		2	2	2	2	2	2	2	2	2	3	3	2	2	4	4	1	1	1	1
.b	1	1	2	2	3	2	2	10	p	1	8	2	2	2	2	1	3	1	1	6	6	2	1	1	2	2	2	2	.		2	2	1	1	2	2	2	2	2	3	3	2	2	4	4	1	1	1	1
.c	1	1	2	2	3	2	2	10	m	1	8	2	2	2	2	1	3	1	1	6	6	3	1	1	1	1	1	1	2	2	2	2	2	2	2	2	2	2	2	3	3	2	2	2	2	1	1	1	1
.d	1	1	2	2	2	3	4	6-	m	2	4	1	1	2	2	2	.	1	1	6	6	3	2	2	2	2	2	2	.		2	2	2	2	2	2	2	2	2	3	3	2	2	3	3	1	1	1	1
.e	1	1	2	2	3	3	2	6-	m	1	4	1	1	2	2	2	.	1	1	6	6	3	2	2	2	2	2	2	.		2	2	2	2	2	2	2	2	2	3	3	2	2	3	3	1	1	1	1
.f	1	1	2	2	2	4	3	2-	g	1	2	2	2	2	2	1	3	1	1	6	6	2	2	2	2	2	2	2	.		2	2	2	2	2	2	2	2	2	3	3	2	2	3	3	1	1	1	1
.g	1	1	2	2	3	2	2	2-	d	2	2	2	2	2	2	1	3	1	1	6	6	3	1	1	2	2	2	2	.		2	2	1	1	2	2	2	2	2	2	2	2	2	2	2	1	1	1	1
.h	1	1	2	2	3	3	2	6-	m	2	5	2	2	2	2	1	3	1	1	6	6	3	2	2	2	2	2	2	.		2	2	2	2	2	2	2	2	2	1	1	2	2	4	4	1	1	1	1
.i	1	1	2	2	2	2	2	2-	f	2	2	1	1	2	2	2	.	1	1	6	6	3	2	2	2	2	2	2	.		2	2	2	2	2	2	2	2	2	3	3	2	2	3	3	1	1	1	1
.j	1	1	2	2	3	2	2	6-	d	2	5	2	2	2	2	2	.	1	1	6	6	2	2	2	2	2	2	2	.		2	2	2	2	2	2	2	2	2	2	2	2	2	2	2	1	1	1	1
.k	1	1	2	2	2	2	2	6-	d	2	4	2	2	2	2	2	.	1	1	6	6	3	1	1	1	1	1	1	3	3	1	1	2	2	2	2	2	2	2	2	2	2	2	3	3	1	1	1	1
.l	1	1	2	2	2	3	2	2-	m	2	2	2	2	2	2	1	3	1	1	6	6	3	2	2	2	2	2	2	.		2	2	2	2	2	2	2	2	2	2	2	2	2	3	3	1	1	1	1
.m	1	1	2	2	2	3	2	2-	d	2	2	2	2	2	2	1	3	1	1	6	6	3	1	1	2	2	2	2	.		1	1	2	2	2	2	2	2	2	3	3	1	1	2	2	1	1	1	1
.n	1	1	2	2	2	3	2	2-	m	1	1	2	2	2	2	1	3	1	1	6	6	3	1	1	2	2	2	2	.		2	2	2	2	2	2	2	2	2	3	3	2	2	2	2	1	1	1	1
.o	1	1	2	2	3	4	2	2-	m	2	1	2	2	2	2	2	3	1	1	6	6	3	2	2	2	2	2	2	.		2	2	2	2	2	2	2	2	2	3	3	2	2	2	2	1	1	1	1
.p	1	1	2	2	2	3	2	2-	m	2	2	2	2	2	2	1	3	1	1	6	6	3	2	2	2	2	2	2	.		2	2	2	2	2	2	2	2	2	3	3	2	2	3	3	1	1	1	1
.q	1	1	2	2	3	2	3	6-	m	2	2	2	2	2	2	1	3	1	1	6	6	3	2	2	2	2	2	2	.		2	2	2	2	2	2	2	2	2	1	1	2	2	4	4	1	1	1	1
.r	1	1	2	2	3	3	2	10	f	2	5	2	2	2	2	2	2	1	1	6	6	3	1	1	2	2	2	2	.		1	1	2	2	2	2	2	2	2	3	3	2	2	2	2	1	1	1	1
.s	1	1	2	2	3	3	3	2-	m	2	3	2	2	2	2	1	2	1	1	6	6	3	2	2	2	2	2	2	.		2	2	2	2	2	2	2	2	2	3	3	2	2	2	2	1	1	1	1
.t	1	1	2	2	2	2	2	2-	f	2	5	2	2	2	2	2	2	1	1	6	6	2	2	2	2	2	2	2	.		2	2	2	2	2	2	2	2	2	3	3	2	2	3	3	1	1	1	1
.u	1	1	2	2	2	3	2	2-	g	2	1	2	2	2	2	2	3	1	1	6	6	3	2	2	2	2	2	2	.		2	2	2	2	2	2	2	2	2	2	2	2	2	2	2	1	1	1	1
.v	1	1	2	2	3	2	2	2-	d	2	4	2	2	2	2	2	.	1	1	6	6	3	2	2	2	2	2	2	.		2	2	2	2	2	2	2	2	2	3	3	2	2	3	3	1	1	1	2
.w	1	1	2	2	2	3	4	2-	m	2	1	2	2	2	2	2	3	1	1	6	6	2	2	2	2	2	2	2	.		2	2	2	2	2	2	2	2	2	3	3	2	2	2	2	1	1	1	1
.x	1	1	2	2	2	3	1	2-	g	2	3	2	2	2	2	2	4	1	1	6	6	2	1	1	2	2	2	2	.		2	2	1	1	2	2	2	2	2	3	3	2	2	3	3	1	1	1	1
.y	1	1	2	2	2	3	4	2-	g	2	1	2	2	2	2	2	2	1	1	6	6	3	2	2	2	2	2	2	.		2	2	2	2	2	2	2	2	2	3	3	2	2	3	3	1	1	1	1
.z	1	1	2	2	2	3	2	6-	f	2	2	2	2	2	2	2	3	1	1	6	6	2	2	2	2	2	2	2	.		2	2	2	2	2	2	2	2	2	3	3	2	2	3	3	1	1	1	1
-128	1	1	2	2	2	3	2	2-	g	2	2	2	2	2	2	1	3	1	1	6	6	2	1	1	1	1	1	1	2	2	2	2	2	2	2	2	2	2	2	3	3	2	2	3	3	1	1	1	1
-127	1	1	2	2	3	2	3	6-	g	1	3	2	2	2	2	1	3	1	1	6	6	2	2	2	2	2	2	2	.		2	2	2	2	2	2	2	2	2	3	3	2	2	3	3	1	1	1	1
-126	1	1	2	2	3	1	2	2-	d	2	2	2	2	2	2	2	2	1	1	6	6	2	1	1	1	1	1	1	1	1	2	2	2	2	2	2	2	2	2	3	3	2	2	3	3	1	1	1	1
-125	1	1	2	2	2	3	2	2-	m	2	2	2	2	2	2	2	3	1	1	6	6	2	1	1	2	2	2	2	.		1	1	2	2	2	2	2	2	2	3	3	1	1	3	3	1	1	1	1
-124	1	1	2	2	2	3	2	2-	f	2	2	2	2	2	2	2	3	1	1	6	6	2	2	2	2	2	2	2	.		2	2	2	2	2	2	2	2	2	3	3	2	2	3	3	1	1	1	1
-123	1	1	2	2	2	2	2	6-	d	2	4	2	2	3	3	1	2	1	1	6	6	2	1	1	1	1	1	1	2	2	2	2	2	2	2	2	2	2	2	3	3	2	2	3	3	1	1	1	1
[truncated: 238 more columns]
